# Supplementary material for: Salmonella Detection in Food Using a HEK-hTLR5 Reporter Cell-Based Sensor
Source: Biosensors (Basel). 2024 Sep 18;14(9):444. doi: 10.3390/bios14090444 (PMC11430776; doi:10.3390/bios14090444)
Supplement: Supplementary file 1 [file biosensors-14-00444-s001.zip]

Archive with 1 entries (1 files):
- biosensors-3172697-supplementary.pdf
